# Supplementary material for: Goal-Directed Fluid Therapy Enhances Gastrointestinal Recovery after Laparoscopic Surgery: A Systematic Review and Meta-Analysis
Source: J Pers Med. 2022 Apr 30;12(5):734. doi: 10.3390/jpm12050734 (PMC9143059; doi:10.3390/jpm12050734)
Supplement: Supplementary file 1 [file jpm-12-00734-s001.zip]

Archive with 1 entries (1 files):
- jpm-1696074-supplementary.pdf
